# Supplementary material for: Insular dwarfism in horses from the Aegean Sea and the Japanese archipelago
Source: Mamm Biol. 2024 Mar 29;104(4):345–61. doi: 10.1007/s42991-024-00408-4 (PMC11281976; doi:10.1007/s42991-024-00408-4)
Supplement: Supplementary file 1 — Supplementary file1 (XLSX 23 KB) [file 42991_2024_408_MOESM1_ESM.xlsx]

## Sheet: Tabelle1
Breed	Orgin	Aptitudes	Average Height	Island Presence	Rarity	Ancestry
(American) Bashkir Curly	Nevada, US	riding	152 cm / 15 hh	no	common	Yakut likely, less so Bashkir or Lokai
(Norwegian) Fjord	Norway	riding, light draft	132-142 cm / 13-14 hh	no	common	Ancient breed
Adaev	Kasakhstan	riding, light draft	13-14.1 hh	no	common	Kazakh with Don, Thoroughbred and Orlov Trotter
Albanian	Albania	riding, light draft	12.3-14.1 hh	no	common	Likely variations of Tarpan, Turkmeian and Mongolian stock, later including Arab. Today includes also Arab, Halflinger and Nonius.
Altai	Altai Mountains of Siberia	riding, pack horse	13-14 hh	no	common	Ancient breed, some cross-breeding with Russian trotters, Dons and halfbreds
American miniature	US	riding, light draft	max. 34"	no	common	Many sources; surely English and Dutch mine horses, in many Shetland-blood as well
American Shetland	US	harness	max. 117 cm / 11.2 hh	no	common	Unknown
American Shetland	US	riding, driving	max. 46"	no	common	Shetland crossed with other ponies, such as Hackney and Welsh
American Walking Pony	US	riding	max. 14 hh	no	common	Foundation consists of Tennessee Walking Horse and Welsh pony
Andalou (and Araba)	Turkey	riding, pack horse	12.1-13.3 hh	no	common	Ancient breed; Turkoman, Arab, Persian, Karabakh, Akhal-Teke, Kabarda, Deliboz, Mongolian and ancient Anatolia horse
Andean	Peru	riding, pack horse	12-13.2 hh	no	common	Distinct type of Peruvian National horse (Paso); has subtypes such as the Morochuco
Argentine Criollo	Argentina	riding	14 hh	no	common	Barb, Arab and Andalusian (some Garrano/Sorraia as well)
Ariégeois (= Merens Pony)	France	riding, light draft	145-150 cm / 14.1-14.3 hh	no	uncommon	Strong Arab influence
Asturcón	Northern Spain	riding, pack horse	117-127 cm / 11.2-12.2 hh	no	rare	Links to Celtic pony, some Garano and Sorraia influence is likely
Australian Pony	Australia	riding	122-142 cm/ 12-14 hh	no	common	Standard from Shetland, Hackney Pony and Australian stock, also Welsh, several other imports
Avelignese	Italy	riding, light draft	13.3-14 hh	no	common	Common ancestry with Austrian Haflinger
Azerbaijan	Azerbaijan	riding	13.1-14 hh	no	rare	Probably influenced by Persian and Karabakh
Azores	Portugal	riding	11.3-12.3 hh	no	rare	Lusitano, Alter Real, but mainly Maroccan (likely Barbs)
Baise	Western Guangxi Autonomous Region, China	riding, pack horse	11-11.2 hh	no	common	Related to Guizhou and Yunnan (which are areas close by)
Balearic	Island of Majorca, Spain	riding	14 hh	yes	very rare	Ancient breed, unknown
Bali	Bali, Indonesia	riding, light draft	11.3-13 hh	yes	common	Indonesian ponies stem directly from the Mongolian, also later Indian horses, Persian and Arabic horses
Baluchi	Pakistan	riding	14 hh	no	common	Common ancestry with Waziri, Bélédougou (West African Barbs)
Banker horse	North Carolina Outer Banks, US	riding	13-14.3 hh	no	rare	Of original American stock mixed with various English and Spanish horses
Bardigiano	Northern Apennines, Italy	riding, light draft	134-145 cm / 13.1-14.1 hh	no	rare now	Belgian Gaul from Germanic warriors, between World Wars mixed all around
Bashkir	Ural Mountains	riding, light draft	13.1-14 hh	no	common	Ancient breed, from steppe horses of Western Asia
Basuto	Lesotho	riding, light draft	14.2 hh	no	rare	From original Cape horse of South Africa, mixed with Javan ponies and Arabs
Batak (and Gayoe)	Sumatra, Indonesia	riding, light draft	132 cm / 13 hh	yes	common	Definitely from Arabs
Bhutia	Himalayas, India	riding, pack horse	13-13.2 hh	no	common	Related to Tibetan and Spiti
Bosnian	Bosnian Mountains	riding, pack horse	12.3-14.3 hh	no	common	Descendants of Tarpan with varying Mongolian influence
British Spotted Pony	UK	riding	max. 14.2 hh	no	rare	Unknown if feral or from first Crusades, been there for centureis
Buryat	Buryatia, former Soviet Union	riding, light draft, pack	13.1-13.3 hh	no	rare	Close to Mongolian, recently crossed with Thoroughbreds and Trotters
Byelorussian Harness	Byelorussia	harness, draft	14.1-14.3	no	common	Norwegian Døle (most influene), Ardennes, Brabançon crossed to native Northern Forest horses
Camargue	France	riding	13.1-14.1 hh	no	uncommon	Ancient, prehistoric times, thought to be descendant of Solutré, influenced by Greeks, Romans and Arabs
Canadian Rustic Pony	Canada	riding	12.2-13.2 hh	no	rare	Arab, Welsh Mountain Pony, Tarpan (from zoos)
Canik	Turkey	riding	13.2-14.2 hh	no	uncommon	Ancient breed, only 150 years ago Caucasian Light Cavalyr horses got mixed into it
Caspian	Iran	riding, light draft	102-122 cm/10-12 hh	no	rare	Ancient breed
Cayuse Indian Pony	Oregon, US	riding, hunting	142 cm / 14 hh	no	NA	Originated in 1800s possibly from imported French-Norman horses
Chakouyi	China	riding	12.2-13 hh	no	common	Unknown
Cheju	Cheju Island, Korea	riding, light draft	11 hh	yes	rare	Maybe ancient, but around 1300 Mongolians were introduced (also some Arab influence)
Chilean	Chile	riding	13.2-14.2 hh	no	common	Similar to the Argentine Criollo, from Spanish horses
Chilote	Isle of Chiloé, Chile	riding, light draft	uncertain, about 12 hh	yes	rare	Genetically unique, pure descendants of conquistadors, Spanish horses
Chincoteague/Assateague	Assateague, Virginia, US	riding	122-132 cm / 12-13 hh	half-island	rare	Relates to common American stock (gen.)
Chumbivilcas	Cuzco Province, Peru	riding	14.1 hh	no	common	Type of Peruvian Andean
Cirit	Turkey	riding, sport	13.1-14.1 hh	no	common	Andalou and Turkish Arabian race horses and then crossed to East Andalou. Also, influence of Karabair with some Arab.
Colombian Criollo (= Paso Fino)	Colombia	riding	13.1-14.2 hh	no	common	Spanish and Barb, possibly Canadian or Arab
Connemara	Connemara, western Ireland	riding, light draft	127-148 cm/ 12.2-14.2 hh	yes	common	Probably Celtic, some Andalusian, Barbs, Arabs; recently Irish Draught, Thoroughbred and some Welsh Cob
Corsican	Island of Corsica, France	riding, pack horse	13-13.3 hh	yes	rare	Unknown, various sources
Costeño	Peru	riding	14.1-14.2 hh	no	common	Horses from Spanish conquest mixed with later imports from US and other places
Cuban Pinto	Cuba	riding	14-14.3 hh	yes	common	Improved Criollo type, Thoroughbred and Quarter Horse
Czechoslovakian Small Riding Horse	Czechoslowakia	riding	13.2-13.3 hh	no	rare, new breed	Arab, Hanoverian, Slovak Warmblood, Hucul; later also with Welsh
Dales	Northern England, UK	riding, driving, light draft	147 cm/ 14.2 hh	yes	common	Pennine Pony with infusions of Scottish Galloway
Danish Sport Pony	Denmark	riding	max. 14.2 hh	no	common	British Ponies
Dartmoor	Dartmoor, Devon, England	various	max. 127 cm /12.2 hh	yes	uncommon	Ancient breed. After World Wars, one Arab was introduced to save the breed
Deliboz	Azerbaijan	riding, light draft	14.2 hh	no	common	Descendant of Azerbaijan breed, influenced by Persian and Turkmene breeds
Dülmen Pony	Westfahlen, Germany	riding	12-13 hh	no	rare	Since 14th century, probably some Tarpan remnants
East and Southeast Andalou (= Anatolian)	Anatolia, Turkey	riding	13-14 hh	no	rare	Turkish Arab and Persian breeds
Eriskay (= Ponies of Hebrides)	Eriskay Island, Scotland, UK	riding, light draft	122-137 cm / 12-13.2 hh	yes	rare	Ancient breed; Celtic and Norse connections, related to Faeroe Island horses and Icelandic
Estonian Native	Estonia	riding, draft	13.1-14.3 hh	yes and no	rare	Ancient breed, resisted effects of crossbreeding
Exmoor	Exmoor, England	riding, light draft	127-130 cm / 12.2-12.3 hh	yes	rare	Ancient breed, pure, Pre-Celtic times
Faeroe Island Horse	Faeroe Islands, Denmark	riding	11-12.1 hh	yes	rare	Ancient breed, probably Scandinavians and Celts brought them along
Falabella	Argentinia	pets	max. 89 cm / 8.3 hh	no	rare	Small Argentine horses + English Thoroughbred, Shetland, Criollo
Fell	Northern England, UK	riding, driving, light draft	142 cm / 14 hh	yes	common	From wild European ponies, Romans introduced Friesians
Flores	Flores Isle, Indonesia	riding, light draft	12.1 hh	yes	rare	Probably linked to Timor
Florida Cracker Horse	Florida, US	riding	14.2 hh	no	rare	Descended from Spanish horses, probably slightly after conquests
Galiceño	Mexico	riding	122-140 cm / 12-13.3 hh	no	rare	Galican (Northern Spain) and Garrano
Garrano	Mino & Tras os Montes, Northern Portugal	riding, pack horse	10-14 hh	no	very rare	Very ancient breed, some input of Arabs but not much, thought to be ancestor of Asturian and Galician of Northern Spain
German Riding Pony	Western Germany	riding	13.2-14.2 hh	no	common	Various pony breeds such as Welsh, Connemara, New Forest, Dülmen with Arabs and Anglo-Arabs
Gotland	Island of Gotland, Sweden	riding	115-130 cm / 11.1-12.3 hh	yes	common	From Northern European Forest horse, reminiscent of Exmoor; possible links to Tarpan, Konik, Hutsul, Dülmen, Vyatka and Pechora, Bosnian, Garrana and even Sorraia
Guoxia	Southwest China	riding, light draft	9-10 hh	no	rare	Ancient breed
Hackney Pony	Cumbria, UK	show	127-142 cm / 12.2 - 14 hh	yes	common	Hackney, Fell and Welsh; is a fixed type within Hackney breed
Halflinger	Southern Tirol, Austria	riding, light draft	12.3-14 hh	no	common	Ancient breed, some Arab influence later
Highland	Scottish Highlands and Islands	riding, light draft, pack	132-148 cm/13-14.2 hh	yes	common	Very ancient breed
Hinis	Turkey	riding	13.2-14.1 hh	no	rare	From Turkish Arabs crossed with Andalou breed, about 100 years old
Hokkaido	Japan	riding, light draft	130-135 cm/ 12.3-13.1 hh	yes	rare	From Tohoku horses; originally probably chinese
Huçul (= Carpathian Pony)	Carpathians, Central Europe	farm work, packing	132-142 cm / 13-14 hh	no	common	13th century Tarpan with Mongolian
Icelandic	Iceland	various	132-142 cm / 13-14 hh	yes	common	Ancient breed, pure, probably Celtic ancestry
Jabe	Kazakhstan	draft, milk	13.3-14 hh	no	common	Type within Kazakh breed
Java	Java, Indonesia	riding, light draft, pack	117-127 cm/ 11.2-12.2hh	yes	common	Mongolian, Chinese breeds and then Arabs (as most Indonesians)
Karabakh	Azerbaijan	riding, pack horse	14.1-14.3 hh	no	rare	Ancient breed, native Azerbaijan horse with Persians, Turkmenians and Arabs
Kathiawari	India	riding, light draft	13.3-14.3 hh	no	rare	Unknown, speculated that Arabs were bred into locals
Kazakh	Kazakhstan	riding, pack horse	13.2-14 hh	no	common	Same origins as Kazach of China, but influenced by other breeds such as Mongolian, Karabair, Arab, Akhal-Teke and recently Thoroughbred, Orlov Trotter and Don
Kirgiz	Kirgistan	riding, light draft	12.3-14 hh	no	rare	Ancient breed
Kiso (and Tohoku)	Japan, Honshu	riding, light draft	132 cm / 13 hh	yes	rare	Ancient breed, probably Central Asia or Mongolian horses
Konik	Carpathians, Central Europe (Poland)	riding, harness, light draft	130-140 cm / 12.3-13-3 hh	no	rare	Said to be direct descendant of wild Tarpan (but questionable)
Landais	Landes, France	riding, light draft	114-132 cm / 11.1-13 hh	no	rare	Ancient breed, Arab blood introduced around 700 AD and in 20th century again. After World Wars a lot of mixture
Lewitzer	Eastern Germany	riding	11-14.1 hh	no	common	1976, various pony mares including Shetland and Fjord with Arab, Trakehner or Thoroughbred stallions
Llañero	Venezuela	riding, stock horse	14 hh	no	common	From horses brought by Spanish conquistadors
Lokai	Tadzhikistan	riding, pack horse	14-14.3 hh	no	common	16th century, oriental; local steppe horses with Iomud, some Akhal-Teke and Karabair, later Arab
Lombok	Isle of Lombok, Indonesia	draft and farm work	12 hh	yes	common	Similar to other Indonesian ponies. Dutch blood is possible
Lundy	Lundy Island, England	riding	137 cm/ 13.2 hh	yes	uncommon	New Forest and Arab made up the original stock; then Welsh and Connemara
Malakan	Turkey	draft and farm work	13.3-14 hh	no	common	About 150 years old, ancestors brought heavy breeds (Ardennes, Percheron, Shire, Clydesdale, Bicul, Orlov Danish). There then mixed with Andalou and later Ardennes to improve.
Manipuri	Assam, Manipur, India	riding	11-13 hh	no	common	ancient breed, believed to derive from Mongolian stock, later with Arabs
Megrel	Georgia	riding, agricultural, pack	12.2 hh	no	rare	One of most ancient Caucasian breeds, direct descendant of Kolchida horse
Messara	Messara (Crete), Greece	riding, light draft	12.2-14 hh	yes	rare	Native mares (mountain type) with Arab stallions
Minusin	Krasnodar region	riding, light harness, pack	14-14.3 hh	no	rare	From local steppe horses improved with Don, Thoroughbred and Trotter stallions
Misaki	Japan, Miyazaki Prefecture, Kyushu	riding, light draft	13.2 hh	yes	rare	Of Mongolian descent
Miyako	Japan, Miyako-Jima	riding, light draft	14 hh	yes	rare	Mongolian
Mongolian	Mongolia	riding, draft, pack	12-14 hh	no	common	Said to be the oldest true breed
Morochuco	Peru	riding	12.2-14.1 hh	no	common	Type of Peruvian Andean
Mytilene	Turkey	riding, pack horse	10.3-11.3 hh	yes and no	rare	Ancient breed, from small Andalous. Probably related to Caspian
Namib Desert Horse	Namib Desert	riding	14-14.3 hh	no	rare	Several theories, unknown
Narym	Western Siberia	draft	13-14 hh	no	rare	May be same breed as Priob, and the two of them actually being two types of that same breed
New Forest Pony	New Forest, England	riding, light draft	max. 148 cm / 14.2 hh	yes	common	Some Arab and Thoroughbred blood
Newfoundland Pony	Newfoundland, Canada	riding, light draft	12-14 hh	yes	rare	British Pony stock prior to 1610
Nigerian	Nigeria	riding, light draft, pack	14-14.2 hh	no	common	West African Barb, possible connections to Poney Mousseye
Noma	Japan, Shikoku	riding, light draft	10.1 hh	yes	rare	Mongolian
Nooitgedacht	South Africa	riding, light draft	13.2-15 hh	no	rare	True descendant of Basuto
Northeastern	Brazil	riding	13-13.2 hh	no	common	Barb, Camague, perhaps Garrano/Sorraia and some Alter breed later; Marajoaro is a variety of this breed
Northlands Pony (also called Lyngen)	Norway	riding	12-14 hh	no	rare	From East, unsure. Used to be two types: Lyngen (related to Finnhorse) and Nordland, a lot of mixing and thus less evident differences today
Padang	Sumatra, Indonesia	farm work, riding	127 cm/12.2 hh	yes	NA	Same as other Indonesians
Panje	Poland	riding, light draft	13-14 hh	no	uncommon	Konik; bred with Arabs, Trotters, Warmbloods, Belgian Heavy Draft
Pechora	Former Soviet Union	riding, draft	13.3-14.2 hh	no	rare	Horses from Urals, western Siberia, Estonia
Peneia Pony	Eleia, Southern Greece	riding, pack horse	max. 142 cm / 14 hh	no	rare	Unknown
Periangan	West Java, Indonesia	riding, draft, racing	12.1 hh	yes	common	Java and Arabs
Petiso Argentino	Argentina	riding	10-12 hh	no	common	Shetland and Welsh, some Criollo
Pindos	Northern Greece	riding, light draft, pack	115-125 cm / 11.1-12.1 hh	no	rare	Ancient breed, Oriental influence well possible
Piquira Pony	Brazil	riding	12.2-13.1 hh	no	common	Criollo and ponies, mostly Shetland
Pony Français de Selle (= French Saddle Pony)	France	riding	127-148 cm/ 12.2-14.2 hh	no	common	Mares of French origin and Arab, Connemara or Welsh sires. Also New Forest, Selle Francais, Mérens, Basque (Pottok) and Landais mares to Arab stallions
Pony Mousseye	Gobo, Cameroon	riding	12 hh	no	uncommon	May derive from Barb and other potential ancient breeds, uncertain
Pony of the Americas (POA)	Iowa, US	show, riding	117-142 cm / 11.2-14 hh	no	common	Shetland, Appaloosa, Arabians, Quarter Horses, Welsh
Pottok	Basque country of France and Spain	riding	115-147 cm / 11.1-14.2 hh	no	common	Ancient breed
Priob	Western Siberia	draft	13-14 hh	no	rare	Unknown (appearance similar to Yakut)
Przewalski's Horse	Asia, western Mongolia	wild, undomesticated	12-14 hh	no	rare	Ancient breed
Rahvan	Turkey	riding, racing	10.3-15.1 hh	no	uncommon	Andalou and Canik
Riding Pony	UK	riding	127-147 cm / 12.2 - 14.2 hh	yes	common	Unknown
Sable Island Horse	Sable Island, Nova Scotia, Canada	feral horse, riding type	13-14 hh	yes	rare	Acadian, French breeds, Barb possible
Sandalwood	Sumba, Indonesia	riding, light draft, racing	max. 135 cm/ 13.1 hh	yes, whole archipelago	common	Arabs (Dutch colonists)
Sardinian Pony	Sardinia, Italy	riding, light draft	12-12.2 hh	yes	rare	Is said from Arab, North African Barbs, Andalusian. Is a ancient breed
Shan (Burmese)	Burma	riding, light draft, pack	13 hh	no	common	Manipuri (probably a type thereof)
Shetland	Shetland Islands	riding, light draft	max. 107 cm/ 10.2 hh	yes	common	Ancient, possibly Scandinavian
Skyrian	Skyros	farm work, riding	100-115 cm / 9.3-11.1 hh	yes	rare	Unknown
Sorraia	Portugal	riding, pack horse	142-147 cm / 14-14.2 hh	no	critically endangered	Ancient breed, ties to Tarpan possible or Iberian horses
South African Miniature	South Africa	riding, light draft	max. 35"	no	common	Various down-scaled types, Arabs and heavy drafts alike
Spanish Barb	US	riding	13.3-14.3 hh	no	rare	Iberian and Barb
Spanish Colonial Horse ("Wilbur-Cruce Herd)	Arizona, US	riding	14.2 hh	no	rare	Spanish Horses from Mexico (?)
Spiti	India, Himalayas	riding, pack	12 hh	no	common	Closely related to Tibetan
Sulawesi	Isle of Sulawesi, Indonesia	farm work, riding, racing	12 hh	yes	common	Indonesian
Sumba (and related Sumbawa)	Sumba, Indonesia	sport, transport	127 cm/12.2 hh	yes, whole archipelago	common	Mongolian
Taishu	Tsushima, Japan	riding, light draft	12.2 hh	yes	rare	Ancient breed, said to date back to 8th century
Tarpan	Poland and Russia	riding, ligh draft	13 hh	no	rare/extinct	Reconstructed, wild form is extinct
Tavda	Former Soviet Union	draft and farm work	13.3-14.2 hh	no	common	Unknown, "natural type"
Thai Pony	Thailand	riding	12-12.2 hh	no	common	Mongolian; some Australian, New Zealand, English breeds; but pure ones can still be found
Tibetan	Tibet	riding, pack horse	12-12.2 hh	no	common	Ancient breed, purebred
Timor	Timor, Indonesia	riding, light draft	102-122 cm/10-12 hh	yes	common	Arabs and Persians mixed into local ponies (background Mongloian, Chinese and Indian)
Tokara	Japan, Tokara Islands, Kagoshima Prefecture	riding, light draft	132 cm / 13 hh	yes	rare	Recently discovered, probably 10 individuals imported from Kitaga Islands in 1897
Trakya	Turkey	riding, packing, harness	13.3-14.1 hh	no	uncommon	Andalou with native horses of Trakya
Tushin	Georgia	riding	13.1-14 hh	no	rare	From ancient Georgian horses strongly influenced by eastern breeds (Persian, Turkmene, Arab, Turkish, ...)
Tuva	Siberia (Tuva Autonomous Region)	draft and harness work	12.3-13.2 hh	no	rare	Ancient breed, in some remote regions pure but generally inbreeding of larger Trotter and draft horses
Welera	California, US	riding	11.2-14.2 hh	no	uncommon	Arabian and Welsh pony
Welsh Mountain Pony	Wales, UK	riding, light draft	max. 122 cm/ 12 hh	yes	common	Ancient breed; Celtic pony probably
Welsh Pony	Wales, UK	riding, light draft	max. 137 cm/ 13.2 hh	yes	common	Some Hackney blood and a Thoroughbred
Welsh Pony of Cob Type	Wales, UK	riding, light draft	max. 13.2 hh	yes	common	Andalusian and Cob with Welsh Mountain Pony
Yakut	Siberia	riding, pack horse	13.2-13.3 hh	no	common	Ancient breed, some cross breeding in South with some Trotter and draft blood, rest is more or less pure; 3 types (North, Middle, South)
Yonaguni	Japan, Yonaguni Island	riding, light draft	115 cm/11.1 hh	yes	rare	May have ties to Cheju, resembles Tokara and Miyako
Zaniskari	Jammu and Kashmir, India	riding, pack horse	13-14 hh	no	unknown	Unknown
Zhemaichu	Lithuania	riding, draft	13.2-14.3 hh	no	rare	Konik type; ancestor was native forest horse, more recent cross-breeding with Polish light breeds, Arabs and some Swedes
Mentions of small breeds (types?) without more information:
Bulgarian Mountain Pony (Bulgaria)
Esperia Pony (Italy)
Kirdi Pony (Chad)
Koto-Koli Pony (Benin)
Madagascan Pony (Madagascar)
Mali Ponies (Mali; multiple types?)
Mira Pony (Portugal)
National Appaloosa Pony (US)
Petite Boulonnais (France)
Philippine Pony (Philippines)
Puno Pony (Chile)
Somali Pony (Somali)
Western Sudan Pony (Sudan)
Yugoslavian Mountain Pony (Former Yugoslavia)
Several local breeds and types of Chinese horses; all small, not listed here in detail
