# Supplementary material for: Insular dwarfism in horses from the Aegean Sea and the Japanese archipelago
Source: Mamm Biol. 2024 Mar 29;104(4):345–61. doi: 10.1007/s42991-024-00408-4 (PMC11281976; doi:10.1007/s42991-024-00408-4)
Supplement: Supplementary file 4 — Supplementary file4 (XLSX 10 KB) [file 42991_2024_408_MOESM4_ESM.xlsx]

## Sheet: Sheet1
SEQNO (Inventory Number NMBE)	Name	Sex	Age	Collection Month	Collection Year	Collector(s)	Locality	Comment	Cause of death
1088728	Skyros I. (A)	Male	Mature	December	2018	Marcelo R. Sánchez-Villagra	Skyros, Greece	cranium, mandible, right humerus and left femur	Natural death
1088729	Skyros II. (A-B)	Unknown	Unknown	December	2018	Marcelo R. Sánchez-Villagra	Skyros, Greece	left humerus (the epiphysis (A) is separated from the diaphysis (B))	Natural death
1088730	Skyros III	Female	Mature	December	2018	Marcelo R. Sánchez-Villagra	Skyros, Greece	cranium and mandible	Natural death
1088731	Skyros IV	Male	15 years	October	2020	Giorgos L. Georgalis	Skyros, Greece	cranium and mandible	Natural death
1088732	Skyros V	Female	3 months	October	2020	Giorgos L. Georgalis	Skyros, Greece	cranium, mandible and limb elements	Natural death
1088733	Rhodes A	Female	Mature	January	2019	Giorgos L. Georgalis	Rhodes, Greece	cranium and mandible	Natural death
1088734	Rhodes B	Male	Unknown	January	2019	Giorgos L. Georgalis	Rhodes, Greece	right humerus	Natural death
1088735	Rhodes C	Female	Unknown	October	2019	Marcelo R. Sánchez-Villagra; Giorgos Georgalis	Rhodes, Greece	cranium and right humerus	Natural death
1088736	Rhodes D	Unknown	Unknown	October	2019	Marcelo R. Sánchez-Villagra	Rhodes, Greece	left humerus, right humerus, left femur, right femur, right tibia	Natural death
1088737	Rhodes E	Female	7 days	July	2020	Giorgos L. Georgalis	Rhodes, Greece	incomplete cranium, mandible, left humerus	Natural death
1088738	Rhodes F	Female	Mature	July	2020	Giorgos L. Georgalis	Rhodos, Greece	cranium, mandible, right humerus and right femur	Natural death
1088739	Skyros VI	Male	Mature	August	2021	Giorgos L. Georgalis	Skyros, Greece	cranium, mandible, Atlas, right humerus, left femur, right femur	Natural death
1088740	Skyros VII	Female	2 days	August	2021	Giorgos L. Georgalis	Skyros, Greece	incomplete cranium, mandible, one humerus, one femur, one tibia, metatarsals	Natural death
1088741	Skyros VIII	Unknown	Unknown	August	2021	Giorgos L. Georgalis	Skyros, Greece	right femur	Natural death
1096739	Rhodes G	Male	20 years	October	2022	Giorgos L. Georgalis and Marcelo R. Sánchez-Villagra	Rhodes, Greece	cranium and mandible	Natural death
1096740	Skyros IX	Male	Mature	October	2022	Giorgos L. Georgalis and Marcelo R. Sánchez-Villagra	Skyros, Greece	cranium and mandible	Natural death
1096741	Lesbos I	Female	Mature	October	2022	Marcelo R. Sánchez-Villagra	Lesbos, Greece	cranium, mandible (in two parts)	Natural death
