# Supplementary material for: Insular dwarfism in horses from the Aegean Sea and the Japanese archipelago
Source: Mamm Biol. 2024 Mar 29;104(4):345–61. doi: 10.1007/s42991-024-00408-4 (PMC11281976; doi:10.1007/s42991-024-00408-4)
Supplement: Supplementary file 5 — Supplementary file5 (XLSX 57 KB) [file 42991_2024_408_MOESM5_ESM.xlsx]

## Sheet: Cranial Measurements
ID_String	Museum	ID	Group	Breed	Measurer	BasilarLength	SkullBaseLength	ToothrowLength	PalatalLength	MaxillaryDiastemaLength	PalatalWidth	PremaxillaryWidth	OccipitalWidth	SupraorbitalInterdistance	CranialWidth	OrbitalDiameter	CranialRoofLength	FacialLength	InfraorbitalInterdistance	SnoutWidth
B_0001388_H_ice_P_3_6	B	1388	I	ice	LH	455.048	210.508	160.283	244.618	86.8987	97.7503	64.279	47.3357	85.2052	181.006	57.5651	233.671	281.908	142.949	145.894
B_0001389_H_ice_P_3_6	B	1389	I	ice	LH	421.664	199.876	171.025	222.686	74.3124	98.1621	67.1343	42.8607	78.1171	180.09	57.9429	214.99	266.698	119.313	144.653
B_0001393_H_ice_P_3_6	B	1393	I	ice	LH	445.182	208.593	157.367	236.652	84.5046	96.144	58.4149	51.0473	84.1763	178.401	57.2363	226.509	267.29	135.767	147.767
B_0001394_H_ice_P_3_6	B	1394	I	ice	LH	449.494	216.818	158.493	232.697	78.698	105.367	64.1684	42.113	86.105	182.245	56.3361	218.159	277.61	141.838	153.53
B_0001387_H_ice_P_3_6	B	1387	I	ice	LH	440.974	207.243	156.84	233.743	91.7547	97.7953	58.4954	38.5334	78.4779	177.013	60.0628	215.066	274.229	131.363	143.013
B_0001382_H_ice_P_3_6	B	1382	I	ice	LH	432.24	197.613	157.262	235.271	82.0829	100.887	65.7898	50.5602	85.6055	183.412	59.4664	223.499	279.066	138.008	145.954
B_0001392_H_ice_P_3_6	B	1392	I	ice	LH	452.439	212.189	164.846	240.263	82.9856	102.102	62.3492	42.1793	81.8212	188.408	58.5531	231.419	276.961	141.904	146.619
B_0001381_H_ice_P_3_6	B	1381	I	ice	LH	433.806	207.568	149.108	226.755	88.8537	86.904	55.4334	52.214	79.1358	173.547	58.027	234.256	267.589	134.937	144.454
B_0001390_H_ice_P_3_6	B	1390	I	ice	LH	445.566	214.011	159.807	231.902	88.0271	103.164	62.364	45.2709	83.6389	177.566	56.6831	225.515	280.162	141.127	144.416
B_0001383_H_ice_P_3_6	B	1383	I	ice	LH	427.633	206.845	159.91	220.837	80.0498	94.6979	62.6249	47.4157	80.3375	173.756	58.476	219.557	253.591	132.661	148.79
B_0001328_H_ice_P_3_6	B	1328	I	ice	LH	407.735	187.207	158.912	220.819	71.925	99.567	59.9463	43.8175	77.5704	174.537	60.0142	213.998	250.886	133.634	152.423
B_0001339_H_ice_P_3_6	B	1339	I	ice	LH	431.3	204.443	162.176	227.063	81.7801	101.287	64.9679	41.8724	75.3004	185.856	59.3385	231.814	272.049	130.257	147.556
B_0001340_H_ice_P_3_6	B	1340	I	ice	LH	412.213	192.845	155.38	219.405	79.6155	94.5016	62.4771	38.9847	81.5663	179.475	54.7585	222.424	247.027	131.268	145.503
B_0000827_H_hol_W_3_6	B	827	H	hol	LH	534.509	251.499	175.476	283.234	111.863	108.976	70.775	56.9288	83.8469	215.673	61.8349	260.09	326.537	158.373	161.359
B_0003362_H_trk_W_3_6	B	3362	H	trk	LH	517.991	243.018	176.112	275.01	116.406	112.206	66.3503	63.174	85.5132	208.511	60.4108	260.592	328.076	155.332	163.273
B_0003360_H_trk_W_3_6	B	3360	H	trk	LH	474.095	216.138	172.41	258.194	94.598	95.0722	52.4823	52.5729	74.0838	197.077	54.9215	223.403	309.818	137.319	144.954
B_0001443_H_grb_W_3_6	B	1443	H	grb	LH	533.037	244.828	181.896	288.494	109.941	114.38	67.7123	60.8078	92.3271	209.423	57.5867	271.062	333.787	157.66	165.403
B_0003357_H_trk_W_3_6	B	3357	H	trk	LH	538.473	253.132	177.965	285.689	120.899	113.194	68.3617	58.8111	97.2024	220.265	60.2947	280.293	336.278	158.617	175.563
B_0002016_H_thb_F_3_6	B	2016	H	thb	LH	516.889	251.158	170.813	265.787	120.33	111.358	62.8551	44.1859	93.1799	202.321	54.8929	261.409	314.029	157.776	172.364
B_0001437_H_grb_W_3_6	B	1437	H	grb	LH	505.877	242.181	172.634	264.535	100.727	106.554	69.4302	51.6434	87.9451	205.814	60.6384	252.732	302.909	147.06	166.976
B_0060363_P_aaa_A_3_6	B	60363	P	aaa	LH	465.434	215.184	182.686	250.36	87.6005	104.796	59.9725	61.3613	86.0777	194.878	54.4367	247.306	298.359	144.734	167.277
B_0003371_H_thb_F_3_6	B	3371	H	thb	LH	519.404	239.626	174.255	280.338	120.716	106.677	66.1382	53.642	75.0294	199.968	60.4588	275.793	329.056	148.576	155.806
V_0000E78_H_arb_F_3_6	V	0	H	arb	LH	473.645	220.041	168.218	254.358	103.054	105.202	65.3498	49.2921	86.9285	190.482	58.3382	228.142	303.611	138.636	157.226
V_0000E77_H_arb_F_3_6	V	0	H	arb	LH	487.106	225.775	163.49	261.4	104.849	103.043	61.1745	59.8619	80.7993	204.411	55.431	250.691	295.134	150.727	160.931
V_0000E95_H_hun_W_3_6	V	0	H	hun	LH	474.963	225.014	157.786	250.242	100.508	107.306	59.5941	53.7858	76.596	196.605	59.5989	238.665	303.416	135.79	161.216
V_000E660_H_huz_W_3_6	V	000E660	H	huz	LH	489.747	218.306	169.279	272.235	105.166	102.617	65.8996	59.6514	89.353	204.189	54.2543	263.92	305.7	147.567	165.213
V_000E658_H_huz_W_3_6	V	000E658	H	huz	LH	513.244	242.947	175.244	270.681	110.134	111.569	62.075	58.2471	85.9607	201.687	59.3736	264.244	321.322	146.355	161.364
V_000E659_H_huz_W_3_6	V	000E659	H	huz	LH	483.349	212.033	162.681	272.251	102.736	99.0268	62.5928	54.0319	79.0386	202.59	58.9	241.959	320.589	141.694	150.983
V_00E1294_H_lpz_F_3_6	V	00E1294	H	lpz	LH	511.021	238.456	183.923	273.143	101.536	110.861	63.4862	53.1833	94.4639	200.623	58.2385	251.394	333.347	150.126	162.1
V_000E341_H_kdr_W_3_6	V	000E341	H	kdr	LH	570.256	255.401	185.351	317.4	131.984	120.439	74.0536	63.9523	100.473	204.579	61.4066	282.775	388.803	169.94	180.514
V_00E1027_H_kdr_W_4_6	V	00E1027	H	kdr	LH	578.27	264.234	188.252	315.43	136.491	115.815	71.6907	64.8701	81.3972	217.163	60.4799	313.528	372.39	166.032	179.562
V_000E661_H_kdr_W_3_6	V	000E661	H	kdr	LH	587.366	267.069	195.293	322.324	113.514	126.191	76.1188	68.9647	95.2604	211.222	62.0295	276.751	389.091	162.545	179.156
V_000E358_H_kdr_W_3_6	V	000E358	H	kdr	LH	562.091	266.158	202.826	297.18	111.774	109.834	71.2004	70.008	91.0559	208.38	60.9911	288.132	355.588	159.185	174.269
V_000E342_H_kdr_W_3_6	V	000E342	H	kdr	LH	545.834	256.875	198.302	289.304	106.092	114.759	70.3518	58.2406	97.22	219.719	61.4838	258.718	356.291	159.075	182.11
V_000E950_H_piz_C_3_6	V	000E950	H	piz	LH	542.718	253.287	187.02	292.943	106.621	107.67	71.9924	40.5809	90.6481	225.346	64.7873	286.951	346.709	146.927	173.667
V_0000E71_H_piz_C_3_6	V	0	H	piz	LH	531.087	241.843	187.919	289.473	102.029	104.156	70.8918	56.3729	87.609	214.632	63.5744	262.976	334.707	150.364	172.736
V_000E944_H_piz_C_3_6	V	000E944	H	piz	LH	571.193	276.39	205.877	295.863	114.327	107.138	80.0434	82.8643	94.3849	234.741	64.9721	313.282	366.901	178.183	187.978
V_000E943_H_piz_C_3_6	V	000E943	H	piz	LH	541.378	252.901	198.191	288.556	110.36	111.957	76.8169	62.0282	106.49	230.138	66.2224	273.275	355.423	167.62	179.753
V_000E946_H_piz_C_3_6	V	000E946	H	piz	LH	554.671	246.933	192.31	308.873	124.375	117.322	73.5491	52.8145	95.6826	226.168	59.861	290.678	348.818	163.938	176.456
V_00E1299_H_piz_C_3_6	V	00E1299	H	piz	LH	583.652	276.851	197.379	307.522	116.859	127.254	76.7827	64.4228	110.468	229.073	62.8317	286.574	366.359	175.495	197.577
V_0000E68_H_piz_C_3_6	V	0	H	piz	LH	546.292	252.025	198.235	294.933	106.507	114.068	74.7186	66.9951	94.264	221.018	61.8408	269.634	353.544	155.904	176.567
V_000E931_H_piz_C_3_6	V	000E931	H	piz	LH	605.479	268.389	201.493	337.413	143.275	126.055	77.7629	64.7147	102.177	244.446	58.2632	312.764	389.025	176.22	190.451
V_00E1295_H_piz_C_3_6	V	00E1295	H	piz	LH	580.038	264.759	190.722	316.557	118.06	122.853	77.8285	66.9154	104.457	240.457	63.7859	283.441	390.362	185.737	187.928
V_000E969_H_blg_C_3_6	V	000E969	H	blg	LH	573.009	261.11	187.582	311.901	122.309	134.86	73.5688	66.3654	104.732	227.973	62.8579	294.758	358.355	176.719	193.615
V_000E971_H_blg_C_3_6	V	000E971	H	blg	LH	534.916	249.294	175.888	286.706	109.809	116.206	72.988	51.3644	101.447	208.097	62.1189	283.991	334.916	160.491	178.245
V_000E968_H_blg_C_3_6	V	000E968	H	blg	LH	566.273	264.222	179.697	302.059	127.893	116.741	75.1363	72.1664	94.5127	222.699	60.189	276.476	352.339	166.853	191.688
V_00E1291_H_ano_W_3_6	V	00E1291	H	ano	LH	565.304	256.326	193.241	309.214	115.152	115.089	71.6154	63.3777	97.8656	223.186	61.5879	281.221	359.584	174.921	193.542
V_00E1205_H_ano_W_3_6	V	00E1205	H	ano	LH	572.76	274.713	197.445	299.667	114.809	114.734	76.1359	56.6511	100.538	223.135	63.4917	308.37	353.828	177.106	169.562
V_0000E87_H_thb_F_3_6	V	0	H	thb	LH	543.075	255.346	188.199	288.281	117.008	116.178	73.2856	54.3015	92.6862	202.936	60.5407	275.193	331.407	155.575	174.795
V_0000E85_H_arb_F_3_6	V	0	H	arb	LH	520.469	234.338	178.147	286.59	113.72	120.862	68.285	62.2452	88.0939	214.928	59.8817	274.636	327.234	149.678	170.616
V_0000E86_H_suf_C_3_6	V	0	H	suf	LH	491.404	230.117	182.639	262.79	97.4331	108.156	63.2909	58.4973	88.6508	202.694	57.8419	261.619	313.285	141.651	162.073
V_000E368_H_ses_W_3_6	V	000E368	H	ses	LH	462.625	227.005	168.065	235.654	94.321	109.379	64.1823	48.4842	82.0713	186.617	54.7403	233.62	281.631	130.717	158.933
V_0000E94_H_hun_W_3_6	V	0	H	hun	LH	533.492	247.232	189.427	287.851	98.13	109.306	64.8123	70.1771	99.5573	215.498	63.2424	267.009	345.585	153.36	167.608
V_0000E93_H_hun_W_3_6	V	0	H	hun	LH	509.83	240.734	187.665	269.292	92.9771	103.498	64.1162	51.8235	90.3337	197.218	61.8051	269.385	315.985	144.617	165.528
V_000E359_H_gbh_W_3_6	V	000E359	H	gbh	LH	513.722	232.68	181.742	281.864	99.815	115.134	63.6096	53.2765	80.5568	203.634	57.3481	264.277	324.734	147.368	160.868
V_000E360_H_gbh_W_3_6	V	000E360	H	gbh	LH	492.239	234.721	162.466	257.711	104.978	106.927	59.9701	62.9996	82.7927	201.602	53.575	260.009	300.443	147.264	156.277
V_000E317_H_gbh_W_3_6	V	000E317	H	gbh	LH	460.374	217.586	169.912	243.133	86.936	98.6635	61.7409	40.8891	84.6503	184.291	54.0388	233.679	287.189	129.515	142.85
V_000E357_H_kdr_W_3_6	V	000E357	H	kdr	LH	538.99	248.549	189.956	290.712	111.43	111.462	67.8573	61.1684	87.3522	206.476	54.7387	268.502	349.901	144.234	170.438
V_0000E74_H_lpz_F_2_5	V	0	H	lpz	LH	539.563	256.353	193.451	283.954	116.595	117.917	67.268	61.0924	89.7972	206.937	56.0058	281.206	336.453	155.938	159.796
V_000E340_H_kdr_W_3_6	V	000E340	H	kdr	LH	556.449	258.268	204.128	298.508	107.678	120.778	75.8469	57.9047	99.5723	227.57	62.469	279.174	352.37	175.122	189.185
V_0000E73_H_kdr_W_3_6	V	0	H	kdr	LH	539.447	246.176	179.939	296.201	112.127	106.594	68.8957	48.7676	83.3149	209.174	57.896	276.48	356.246	155.067	169.3
V_000E337_H_kdr_W_3_6	V	000E337	H	kdr	LH	520.41	232.932	169.729	288.614	115.085	118.066	70.3887	60.1988	85.5459	209.34	63.957	253.711	337.801	146.05	159.102
V_000E321_H_kdr_W_3_6	V	000E321	H	kdr	LH	537.941	250.949	198.387	291.105	94.1153	108.465	62.5734	60.9834	85.2098	207.058	60.1049	290.084	362.225	160.547	172.612
V_000E367_H_piz_C_3_6	V	000E367	H	piz	LH	525.094	234.886	192.44	291.142	103.904	101.735	66.47	50.7932	83.7576	202.673	59.3131	264.753	345.485	148.898	161.484
V_000E362_H_piz_C_3_6	V	000E362	H	piz	LH	544.892	254.891	190.439	290.451	107.385	115.233	75.711	69.3447	104.421	226.131	66.6454	273.281	343.706	173.393	179.284
V_000E364_H_piz_C_3_6	V	000E364	H	piz	LH	541.546	239.239	186.949	302.876	119.54	109.121	64.9631	50.3009	80.2845	216.729	58.2697	259.936	351.704	163.659	174.117
V_000E945_H_piz_C_3_6	V	000E945	H	piz	LH	537.485	250.158	182.478	288.744	114.619	119.177	72.6016	60.713	93.5219	220.186	63.4332	280.838	346.56	175.237	170.741
V_000E930_H_piz_C_3_6	V	000E930	H	piz	LH	575.669	276.24	201.095	299.981	117.225	115.68	75.9267	69.3289	95.7958	226.937	61.6119	298.824	375.415	175.601	180.755
V_0000E69_H_piz_C_3_6	V	0	H	piz	LH	566.155	268.823	194.784	297.573	119.245	113.715	76.5337	59.9821	105.123	212.154	63.8927	295.681	353.891	173.197	180.009
V_000E363_H_piz_C_3_6	V	000E363	H	piz	LH	537.062	256.588	181.158	280.965	108.86	110.658	68.5058	48.3638	92.9751	204.521	56.2826	275.307	340.279	145.787	171.682
V_000E366_H_piz_C_3_6	V	000E366	H	piz	LH	536.784	239.038	171.536	299.387	112.109	116.785	68.6569	62.6614	90.0706	214.641	60.8201	262.956	360.966	146.53	173.316
V_00E1298_H_piz_C_3_6	V	00E1298	H	piz	LH	543.769	260.353	179.198	283.424	117.608	115.025	66.5496	60.5472	89.5292	218.68	64.023	278.828	343.951	167.082	176.677
V_00E1025_H_she_P_3_6	V	00E1025	S	she	LH	378.922	181.964	145.297	197.597	64.3719	98.5878	56.7259	39.2839	67.1294	156.884	52.8889	192.61	234.043	115.286	132.369
V_000E967_H_blg_C_3_6	V	000E967	H	blg	LH	586.688	270.751	184.704	316.258	128.33	138.044	74.8081	66.6948	114.492	242.623	65.5606	284.936	377.319	167.509	189.824
V_000E970_H_blg_C_3_6	V	000E970	H	blg	LH	564.217	255.959	208.527	309.351	109.072	126.87	81.6023	68.9445	108.197	235.322	65.525	283.922	358.218	184.205	202.471
V_000E966_H_blg_C_3_6	V	000E966	H	blg	LH	579.365	270.781	206.663	309.046	111.55	120.198	75.8452	67.563	118.341	241.274	66.0874	302.033	368.846	177.551	195.415
V_0031592_P_aaa_A_3_6	V	31592	P	aaa	LH	477.49	218.394	179.56	259.58	87.0668	109.141	68.2611	57.0283	94.2659	185.382	58.3732	252.209	300.518	139.107	166.006
V_0001767_H_nor_C_3_6	V	1767	H	nor	LH	555.921	250.178	194.699	306.404	113.821	120.51	75.8887	76.5652	98.6234	236.126	68.9476	283.039	360.167	166.955	179.734
V_0000E89_H_thb_F_3_6	V	0	H	thb	LH	509.387	244.153	174.228	266.009	111.755	114.303	61.7091	49.3763	80.6634	206.984	60.2126	258.654	318.316	161.163	161.567
V_000A538_H_nor_C_4_6	V	000A538	H	nor	LH	576.348	260.251	177.048	317.08	127.87	115.287	79.8609	63.6933	93.7836	225.508	64.5349	269.372	385.387	176.82	185.516
V_000E361_H_pll_W_3_6	V	000E361	H	pll	LH	467.988	210.775	158.679	258.444	93.6108	106.917	61.4852	53.6789	82.8087	191.126	61.2246	234.857	301.433	138.803	156.695
V_A200515_H_ahb_A_3_6	V	A200515	H	ahb	LH	468.204	220.941	175.513	247.33	95.7156	102.415	64.2281	50.4746	81.332	190.357	54.4747	218.332	298.004	139.074	152.429
V_0A19851_H_ahb_A_3_6	V	0A19851	H	ahb	LH	527.962	239.396	168.748	288.793	108.829	112.618	69.6265	53.7643	78.7988	207.33	63.5027	260.148	328.429	145.798	164.811
V_0042400_P_aaa_A_3_6	V	42400	P	aaa	LH	479.487	224.813	190.889	254.8	73.7596	116.224	63.8497	65.9591	94.9346	206.878	57.9152	263.03	294.741	142.779	166.873
V_0000553_H_thb_F_3_6	V	553	H	thb	LH	509.722	246.104	175.034	265.337	108.568	102.38	61.7987	57.5156	81.9612	201.738	57.0178	264.664	314.765	148.011	150.487
V_0000194_P_aaa_A_3_6	V	194	P	aaa	LH	377.463	172.335	116.785	205.227	76.9265	93.744	59.4594	42.2071	65.0334	159.055	50.2266	172.744	240.704	110.105	129.808
V_0047208_H_scp_P_2_5	V	47208	Sc	scp	LH	481.196	227.008	179.069	254.87	96.5895	103.395	66.4856	53.9118	90.7669	199.144	53.8053	250.379	304.559	137.979	155.481
V_0000112_H_scp_P_4_6	V	112	Sc	scp	LH	393.612	183.405	132.054	210.659	81.8345	96.4439	57.2601	40.7556	78.3286	155.949	56.9127	197.555	244.096	125.521	131.898
V_0005565_H_bos_P_4_6	V	5565	H	bos	LH	425.07	197.114	146.922	229.714	87.4032	100.638	55.9645	38.3392	76.5063	182.038	60.5855	214.773	276.534	121.473	142.303
H_00Eshr1_H_shi_C_3_6	H	00Eshr1	H	shi	LH	581.198	259.31	187.123	323.856	138.168	126.905	79.1373	70.008	95.7564	235.625	66.1392	305.601	379.778	158.621	187.021
H_00Earb2_H_arb_F_3_6	H	00Earb2	H	arb	LH	493.063	228.681	154.795	264.483	117.958	107.571	57.1137	52.3681	92.8263	201.052	59.7114	245.559	307.928	150.929	163.926
H_00Earb5_H_arb_F_3_6	H	00Earb5	H	arb	LH	510.736	272.23	174.956	240.188	108.394	104.632	67.0793	45.6566	94.2608	208.04	54.656	257.238	332.917	156.157	155.145
H_00Earb7_H_arb_F_4_6	H	00Earb7	H	arb	LH	504.526	233.548	155.062	271.469	111.808	110.86	58.8872	52.588	78.1323	197.166	53.7969	263.172	306.756	145.127	153.436
H_00Earb8_H_han_W_4_6	H	00Earb8	H	han	LH	552.795	252.113	194.941	302.303	105.91	116.728	70.7954	58.6092	100.544	220.749	64.7165	290.333	363.61	157.406	173.283
H_0Eparb1_H_arb_F_3_6	H	0Eparb1	H	arb	LH	498.221	230.482	169.502	268.594	104.09	104.45	61.9953	57.1919	77.5047	196.488	55.5689	258.331	319.525	148.47	155.453
H_0Ecldd5_H_cds_C_3_6	H	0Ecldd5	H	cds	LH	598.724	285.84	203.268	313.809	114.807	126.948	78.1052	61.7167	95.0563	231.821	63.5337	286.818	397.31	173.825	193.842
H_0Ecldd4_H_cds_C_3_6	H	0Ecldd4	H	cds	LH	599.467	282.729	196.648	317.62	113.467	126.196	75.9739	63.1883	95.1156	232.181	73.88	294.218	387.126	170.335	185.895
H_0Ecldd1_H_cds_C_3_6	H	0Ecldd1	H	cds	LH	552.471	258.508	211.065	295.719	97.2434	114.466	75.6242	56.3761	93.8279	219.748	69.7178	280.791	369.667	161.934	171.615
H_000Ebf1_H_bif_W_3_6	H	000Ebf1	H	bif	LH	533.24	240.376	180.309	293.024	110.561	116.945	79.8339	56.684	100.784	219.559	55.9501	250.935	341.684	164.088	185.859
H_00Eblg7_H_blg_C_3_6	H	00Eblg7	H	blg	LH	600.38	267.892	196.174	333.171	139.007	129.528	86.7528	64.5908	107.007	234.283	65.9698	317.114	392.917	180.765	197.319
H_00Eblg5_H_blg_C_3_6	H	00Eblg5	H	blg	LH	586.213	261.608	199.488	325.535	123.921	124.924	81.1468	65.5773	102.242	228.704	66.3378	300.722	377.478	173.57	185.63
H_00Eblg3_H_blg_C_3_6	H	00Eblg3	H	blg	LH	567.41	257.688	182.244	313.306	126.425	118.56	74.9313	64.8514	94.6218	227.096	63.7565	280.974	388.318	174.049	179.932
H_00Eblg2_H_blg_C_3_6	H	00Eblg2	H	blg	LH	587.243	264.869	197.891	322.756	121.825	125.846	82.0264	65.1624	99.8479	237.085	70.7698	281.733	401.626	183.576	190.944
H_0EeglH1_H_thb_F_3_6	H	0EeglH1	H	thb	LH	558.906	260.401	182.044	299.659	121.816	115.022	70.4174	51.1185	83.6589	205.649	64.0037	273.563	354.998	145.347	163.249
H_0Egrbd2_H_grb_W_3_6	H	0Egrbd2	H	grb	LH	528.153	241.217	184.873	286.987	111.286	103.064	71.2492	41.2601	87.7518	204.186	61.5259	249.104	335.294	142.805	162.567
H_00Eind1_H_ind_P_3_6	H	00Eind1	H	ind	LH	456.846	219.504	167.633	237.406	91.9023	101.159	61.9614	42.2005	76.1039	177.4	56.0118	206.006	290.152	129.979	147.977
H_00Eind2_H_ind_P_3_6	H	00Eind2	H	ind	LH	402.626	189.632	158.137	213.451	68.6809	83.9455	55.3282	36.5334	73.6134	170.868	57.3459	203.224	255.229	121.5	135.52
H_00Ekor1_H_kos_W_3_6	H	00Ekor1	H	kos	LH	457.132	214.935	172.018	243.43	88.7936	91.306	66.2952	36.9081	73.5276	169.976	56.2356	228.139	284.362	131.899	145.81
H_0Eoldb1_H_odb_W_3_6	H	0Eoldb1	H	odb	LH	558.18	246.231	199.618	313.752	113.939	110.094	71.532	65.41	91.7173	212.412	63.4069	262.002	369.058	160.643	163.854
H_00Eblg1_H_blg_C_3_6	H	00Eblg1	H	blg	LH	564.224	263.478	184.267	301.243	112.78	113.981	69.5094	63.791	94.82	230.751	60.6782	280.404	369.115	163.797	186.164
H_00Esfk1_H_suf_C_3_6	H	00Esfk1	H	suf	LH	551.31	256.244	185.851	296.601	119.838	122.46	74.1496	49.0777	84.9458	221.744	66.2329	280.394	357.471	163.901	170.135
H_0Estmk2_H_stm_W_3_6	H	0Estmk2	H	stm	LH	547.86	256.401	192.453	291.868	109.146	124.224	75.8188	52.8604	95.3356	216.982	68.0155	265.415	358.099	175.26	168.808
H_00Emgl1_H_mon_P_4_6	H	00Emgl1	H	mon	LH	485.559	226.622	156.218	259.197	97.5329	107.622	70.2315	46.8134	90.4202	197.723	59.576	239.084	305.974	145.095	168.912
H_00Emgl3_H_mon_P_3_6	H	00Emgl3	H	mon	LH	479.012	225.215	151.797	254.033	106.266	116.132	60.912	44.8895	84.124	208.125	56.5762	252.42	298.354	150.183	163.92
H_00Emgl4_H_mon_P_4_6	H	00Emgl4	H	mon	LH	450.797	207.185	162.623	244.711	87.7687	101.101	67.0147	44.888	78.309	183.061	59.2065	238.237	292.137	136.395	150.185
H_00E1008_P_aaa_A_3_6	H	00E1008	P	aaa	LH	427.808	189.744	172.15	239.077	66.5757	95.5011	62.6093	38.6521	90.9128	181.422	57.7458	229.347	276.338	137.344	150.386
K_0019937_H_wel_P_3_6	K	19937	H	wel	LH	413.939	194.277	152.494	219.759	80.1879	90.757	58.1751	46.9808	72.6821	176.561	55.8039	210.156	252.671	139.532	136.753
K_0017290_H_she_P_2_5	K	17290	S	she	LH	365.081	168.297	147.333	196.908	62.2904	84.0479	54.7325	42.244	86.2752	160.042	54.2464	183.557	235.012	118.219	135.982
K_0017173_H_wel_P_2_5	K	17173	H	wel	LH	393.628	186.192	163.032	207.803	59.9199	95.231	62.2708	43.452	80.7901	170.137	55.6202	201.986	251.519	126.741	146.311
K_0017906_H_she_P_2_5	K	17906	S	she	LH	419.545	193.897	152.494	225.776	77.2682	93.9697	59.2281	42.4974	70.7258	178.466	54.2124	208.154	267.039	145.113	137.433
K_0017019_H_hny_W_3_6	K	17019	H	hny	LH	406.243	186.646	154.295	221.067	69.9853	84.8702	52.8723	37.4348	66.484	171.879	50.1181	204.535	262.705	119.255	134.386
K_0031431_H_kon_P_3_6	K	31431	H	kon	LH	489.219	233.648	172.283	256.258	104.374	100.959	59.6922	53.9726	89.6733	198.103	56.3048	245.889	300.355	134.79	154.403
K_0025239_H_grp_P_3_6	K	25239	H	grp	LH	504.917	239.745	186.483	265.543	104.404	110.661	66.2432	54.0166	94.3272	194.1	60.6541	258.95	312.531	142.683	152.342
K_0017174_H_hny_W_3_6	K	17174	H	hny	LH	415.294	185.9	157.605	229.982	77.5952	85.3316	56.0844	44.9362	73.1854	172.422	52.5673	199.624	274.72	130.713	139.072
K_0015833_H_grp_P_3_6	K	15833	H	grp	LH	493.83	238.47	183.38	255.361	89.3961	113.72	64.7609	55.7277	89.1175	206.846	60.0994	255.402	302.034	158.72	162.73
K_0001760_H_ice_P_3_6	K	1760	I	ice	LH	447.825	211.794	155.6	236.462	92.2753	100.221	67.064	46.6884	90.0369	190.35	62.3718	228.571	283.055	143.898	154.217
K_0001851_H_ice_P_3_6	K	1851	I	ice	LH	440.348	210.197	154.459	230.198	92.4081	99.7501	65.0038	51.1072	75.3922	180.686	56.7788	212.149	277.27	135.097	147.352
K_0002217_H_ice_P_3_6	K	2217	I	ice	LH	474.07	219.873	166.627	255.322	89.9656	110.956	69.0462	48.662	78.3233	192.543	55.6775	243.753	307.967	142.955	149.316
K_0016438_H_she_P_3_6	K	16438	S	she	LH	366.342	165.995	145.83	200.435	62.2504	84.3785	55.2227	38.1296	80.7401	151.09	52.311	181.977	231.439	116.702	125.7
K_0024750_H_wel_P_3_6	K	24750	H	wel	LH	397.613	186.692	148.497	211.141	74.8162	90.9535	55.5486	41.3261	70.4202	165.016	52.8289	196.192	247.356	130.851	134.05
K_0016449_H_she_P_2_5	K	16449	S	she	LH	373.148	174.172	152.963	199.769	61.1995	89.96	52.8404	44.4423	84.6099	162.389	54.5905	207.783	232.199	123.79	133.44
K_0011393_H_han_W_3_6	K	11393	H	han	LH	558.178	253.736	172.359	306.742	125.881	121.522	73.4188	52.0782	95.2017	210.924	65.0471	284.02	368.318	151.525	182.335
K_0024678_H_wel_P_3_6	K	24678	H	wel	LH	425.216	201.624	162.747	223.893	74.7755	95.4571	51.734	49.3584	80.7445	174.93	53.8244	223.45	256.134	129.778	139.442
K_0023613_H_she_P_3_6	K	23613	S	she	LH	398.267	194.359	153.197	203.927	66.8806	86.9076	60.2752	35.1705	69.5568	155.557	54.3548	215.596	231.321	122.44	128.701
K_0031851_H_exm_P_3_6	K	31851	E	exm	LH	448.63	216.584	164.265	232.348	80.1069	95.8875	59.332	41.8833	76.5961	182.399	58.2971	228.098	270.715	124.507	142.14
K_0016719_H_wel_P_3_6	K	16719	H	wel	LH	395.623	191.527	150.541	205.188	65.0733	88.8281	60.6233	41.6233	73.6518	166.431	52.4296	203.778	245.463	122.274	136.2
K_0018146_H_wel_P_3_6	K	18146	H	wel	LH	437.587	205.933	163.859	231.851	82.2983	95.6526	64.544	32.5852	76.7121	180.572	55.5867	224.418	269.844	136.068	144.7
A_000Fab1_H_fab_P_3_6	A	000Fab1	Fa	fab	LH	353.758	158.572	143.285	195.235	61.117	81.1619	58.4979	35.684	70.2483	165.979	51.2847	195.451	216.764	121.786	124.645
NMBE_1088728_H_sky_G	NMBE	1088728	Sk	sky	KMM	373	175.1	145.45	194.7	63.35	87.01	51.6	59.9867	75.9733	156.8	53.5233	192.05	219.46	121.29	129.3
NMBE_1088730_H_sky_G	NMBE	1088730	Sk	sky	KMM	371.513	179.507	NA	191.953	72.8767	NA	46.9067	56.0867	68.725	146.6	51.36	190.633	224.84	110.77	120.14
NMBE_1088731_H_sky_G	NMBE	1088731	Sk	sky	KMM	382.373	188.267	NA	196.907	78.95	NA	51.0133	61.6233	77.34	166.72	45.8533	208.353	254.74	121.867	120.42
NMBE_1088739_H_sky_G	NMBE	1088739	Sk	sky	KMM	376.853	180.033	142.973	196.82	60.1767	85.6033	54.9133	62.0733	67.75	160.113	54.3633	186.86	232.173	124.233	129.6
NMBE_1088733_H_rho_G	NMBE	1088733	R	rho	KMM	368.8	174.54	132.877	194.18	69.7033	90.1	47.88	57.7733	65.24	154.08	52.6833	201.827	218.987	126.49	127.267
NMBE_1088738_H_rho_G	NMBE	1088738	R	rho	KMM	389.033	184.82	NA	204.453	77.9167	NA	53.1967	55.3467	66.1633	159.947	50.1	189.7	238.68	124.393	125.893
DIMI_1_H_sky_G	JND	1	Sk	sky	JND	365.5	175.5	136	190	70.5	84	53	59	71	NA	NA	191	215	NA	127
DIMI_2_H_sky_G	JND	2	Sk	sky	JND	375	177	149	199	59	81.5	55.5	59	74.5	NA	NA	189.5	232	NA	128.5
DIMI_3_H_sky_G	JND	3	Sk	sky	JND	372	178.5	143.5	193.5	67.5	85	54	57	69	NA	NA	202	211.5	NA	131.5
DIMI_4_H_sky_G	JND	4	Sk	sky	JND	375.5	179	146	197.5	NA	NA	NA	60	83.5	NA	NA	203	226	NA	128
DIMI_5_H_sky_G	JND	5	Sk	sky	JND	392.5	182.5	136.5	210	82	90	53	61.5	80	NA	NA	206.5	244.5	NA	133.5
DIMI_6_H_sky_G	JND	6	Sk	sky	JND	391.5	184	130	208	89.5	82	54	55.5	72	NA	NA	188	242.5	NA	130
NMBE_1096740_H_sky_IX	NMBE	1096740	Sk	sky	KMM	382.147	186.057	145.303	196.633	70.9733	92.8567	47.69	63.2733	75.8367	164	55.1467	209.267	240.36	118.127	128.187
NMBE_1096739_H_rho_G	NMBE	1096739	R	rho	KMM	404.8	194.26	141.927	211.88	78.9433	75.2	53.3767	61.2133	66.73	167.267	48.1433	204.067	243.96	136.42	126.48
NMBE_1096741_H_les_I	NMBE	1096741	L	les	KMM	467.767	218.913	157.04	249.02	97.0367	97.9567	61.91	61.1033	78.4667	185.82	60.67	245.963	274.333	142.49	138.927
23misc_1	SO	23misc_1	Ho	hok	KMM	458	214.393	177.683	242.933	75.4667	106.733	61.2333	65.1	88.34	197.037	59.5	228.057	293.26	140.067	154.067
OU_1	OU	OU_1	Ho	hok	KMM	497.667	221.743	171.227	277.333	100.533	108.5	64.9	70.6333	90.0733	196.823	59.4	243.53	313.823	150.727	166.433
OU_2	OU	OU_2	Ts	tsu	KMM	486.667	223.557	155.893	262.677	103.6	111	63.8333	64.3	81.4567	198.23	58.2333	234.483	311.05	150.533	162.16
KU_No.24	KU	KU_No.24	Mi	mis	KMM	456	219.14	168.753	237.89	82.1333	98.9333	61.0667	63.2333	80.49	188.25	54.3333	232.777	285.66	131.367	152.903
KU_No.25	KU	KU_No.25	Mi	mis	KMM	490	234.69	156.067	256.953	100.5	111.7	62.4	69.4667	86.4867	197.123	57.7333	262.197	288.423	139.1	159.22
KU_Noma	KU	KU_Noma	No	nom	KMM	425.667	204.493	158	224.197	70.3	94.4667	59.3	58.1333	63.5633	165.043	50.2	218.65	254.153	121	137.063
KU_T1	KU	KU_T1	To	tok	KMM	433	208.04	164.297	225.907	75.0667	88.8667	64.0667	58.0667	78.1567	177.24	59.9667	225.933	258.643	131.94	148.54
KU_T10	KU	KU_T10	To	tok	KMM	436	207.763	157.643	230.047	80.3667	100.267	61.1667	55.2	80.8433	176.587	59.4	223.763	267.067	139.033	149.06
KU_No.2	KU	KU_No.2	Yo	yon	KMM	447	218.65	157.207	229.287	84.4	90.9333	61.9	68.1667	76.4467	177.013	57.4	233.423	271.723	138.867	138.257
KU_No.3	KU	KU_No.3	Yo	yon	KMM	449.333	218.747	157.43	232.21	92.0667	95.0333	59.2667	69	74.1333	177.667	55.3333	233.083	283.45	136.1	140.057
BOT_1	BOT	BOT_13269	Ho	hok	KMM	489.667	221.167	148.85	270.333	94.6767	116.667	59.8933	58.7333	75.5	195.4	56.83	239.357	293.567	131.273	155.133
NU_1	NU	NU_00172	K	kis	KMM	498.833	236	158.867	272	112.333	114.4	60.3333	64.7333	92.7333	207.833	55.3	258.5	308.3	144.767	158.267
EM_Yui	EM	EM_Yui	Yu	yui	KMM	479	219	170.55	260	96.55	104.5	63.5	60	85.75	202	58.9	237.65	301.8	145.55	156
EM_Cheju	EM	EM_Cheju	Ch	che	KMM	427	195.5	149.195	232.5	88.85	94.5	56.5	66.25	73.35	176.25	57.35	214.75	264.15	127.65	137.95
TU_M31212	TU	TU_M31212	K	kis	KMM	482.333	224.233	170.267	258.7	96.4667	115	60	67.5667	89.2	202.533	60.5333	233.533	302.3	135.2	162.467
TU_M14385	TU	TU_M14385	Yo	yon	KMM	495.333	237.1	178.333	258.467	92.5667	108.1	60.1667	73	85.2333	NA	NA	243.833	318.133	NA	169.8
TU_M33835	TU	TU_M33835	Yo	yon	KMM	NA	NA	119.467	185.767	71.7	76.2	47.5667	59.8333	61.1	146.367	51.5333	203.8	227.5	112.867	108.467
TU_M77949	TU	TU_M77949	Ho	hok	KMM	482.333	226.167	170.233	258.467	90.6667	109.833	61.4667	72.9	93.4	203.733	58.4	242.133	301.9	138.133	204.467
TU_M65882	TU	TU_M65882	M	mid	KMM	373	174.1	131.3	199.1	68.4333	89.2	56.7333	55.6333	65.4333	160.167	47.8	183.467	223.5	109.1	132.967
TU_M33986	TU	TU_M33986	M	mid	KMM	335	151.333	123.533	183.733	63	79.3333	52.5	42.9	63.4667	137.5	51.2667	172.4	203.867	93.3333	116.067
TU_M63162	TU	TU_M63162	Po	pony	KMM	333.333	154.733	126.1	180.967	58.2667	81.4667	47.4333	44.4	62.6667	150.1	51.4333	174.933	206.667	113.9	122.967

## Sheet: Bony Labyrinth Measurements
X	Breed	C0	C1	C2	C3	labyrinth_length	crus_length	crus_circumference
Skyros I	Skyros	33.62	10.33	15.31	15.24	12.22	3.05	4.41
Skyros III	Skyros	35.01	10.43	13.47	15.52	12.51	3.69	3.71
Skyros IV	Skyros	38.93	10.97	15.07	16.32	13.86	4.81	4.25
Skyros VI	Skyros	38.1	10.78	14.79	15.99	12.6	3.28	3.99
Rhodes A	Rhodes	38.74	11.49	16.58	17.37	13.63	4.08	4.14
Rhodes F	Rhodes	39.69	12.05	15.56	18.84	12.82	3.67	4.91
Skyros IX	Skyros	38.28	10.88	14.42	16.02	13.58	3.4	4.77
Rhodes G	Rhodes	41.04	11.5	15.01	15.9	12.9	3.49	4.86
Lesbos I	Lesbos	38.65	12.46	17.55	18.29	13.32	3.31	4.81
Hokkaido I	Hokkaido	41.08	12.55	17.02	18.38	14.18	4.77	4.4
Hokkaido II	Hokkaido	40.85	12.64	17.28	18.16	14.15	3.93	5.47
Tsushima I	Tsushima	39.03	12.4	15.2	16.85	12.88	3.09	5.39

## Sheet: Brain Endocast Measurements
X	Breed	MBW	MBL	MCL	MBH	MCH	OBW	MICW	MCW	OBH	IHA	HPA	CSA	OFA
Skyros I	Skyros	97.76	128.82	107.9	93.95	74.24	45.11	40.59	50.72	37.21	40	155	79	43
Skyros III	Skyros	91.18	128.74	99.43	90.1	65.35	41.04	38.19	44.24	41.04	35	160	132	53
Skyros IV	Skyros	89.07	142.13	108.03	109.93	71.45	42.5	40.39	44.77	38.35	40	156	109	72
Skyros VI	Skyros	93.55	140.03	108.38	93.96	70.22	47.29	38.56	55.8	43.69	31	155	112	56
Rhodos A	Rhodes	93.83	134.24	109.44	99.61	71.24	45.34	38.64	54.36	35.98	36	161	107	18
Rhodos F	Rhodes	98.89	132	110.3	95.91	71.94	44.13	40.65	51.84	39.71	37	164	116	14
Skyros IX	Skyros	92.13	136.79	104.09	88.92	71.69	36.42	40.58	48.96	34.75	35	154	120	51
Rhodes G	Rhodes	97.61	138.34	111	97.51	75.8	47.7	46.23	48.36	38.11	35	155	112	20
Lesbos I	Lesbos	104.51	154.52	115.75	114.53	79.78	51.96	47.6	59.85	46.06	37	155	127	40
Hokkaido I	Hokkaido	99.08	155.86	119.92	103.83	74.71	49.49	40.34	54.44	49.49	34	155	127	48
Hokkaido II	Hokkaido	106.57	156.42	117.64	91.94	79.32	45.23	41.78	52.75	46.11	36	160	127	39
Tsushima I	Tsushima	108.01	147.16	115.97	101.14	76.47	46.43	41.3	49.34	44.52	27	155	109	33
Misaki I	Misaki	101.23	156.84	121.46	104.53	76.22	47.46	43.35	46.44	45.09	23	155	150	50
Misaki II	Misaki	104.19	157.87	122.58	107.11	74.15	51.02	47.35	48.37	44.14	25	152	138	63
Noma I	Noma	94.73	142.41	111.59	91.68	72.7	39.83	38.19	50.81	43.54	34	155	128	27
Tokara I	Tokara	98.76	144.72	117.86	100.88	78.96	48.32	38.97	45.16	44.63	26	159	138	48
Tokara II	Tokara	96.91	144.3	116.23	95.39	74.39	50.21	41.32	55.53	42.04	26	158	125	46
Yonaguni I	Yonaguni	103.05	151.69	123.56	102.73	75.18	44.97	42.49	49.13	40.38	25	151	120	45
Yonaguni II	Yonaguni	96.93	153.58	114.02	108.07	74.22	41.05	40.82	53.36	40.07	25	153	115	51
